# Supplementary material for: Developing forensic patient-oriented research guidelines: a rapid review using an integrated knowledge translation approach
Source: Front Psychiatry. 2026 Jul 2;17:1805912. doi: 10.3389/fpsyt.2026.1805912 (PMC13373535; doi:10.3389/fpsyt.2026.1805912)
Supplement: Supplementary file 4 [file Table2.xlsx]

## Sheet: Rapid review
Citation	Publication year	Type of publication	Country	Type(s) of participatory approach (ex. POR, PAR, etc.)	Role(s) in the study	Education about POR (topics covered, training components, trainers, learners, and other relevant details)	Compensation for patient participation	Privacy policies or privacy considerations in POR	Consent or capacity to consent	Plain language or other accessibility considerations	Equity, Diversity, Inclusion considerations	Levels of patient involvement or engagement	Evaluation of patient involvement	Relationship and trust building	Other	Context	Type of study	Findings and outcomes related to resources, training, tools, guidelines, frameworks and/or strategies for conducting POR or related approaches	Challenges, barriers, limitations, and recommendations related to resources, training, tools, guidelines, frameworks and/or strategies for conducting POR or related approaches
Rutherford, R., Bowes, N., Cornell, R., Heggs, D & Pashley, S. (2024). A systematic scoping review exploring how people with lived experience have been involved in prison and forensic mental health research. Crim Behav Ment Health, (1):94-114. DOI: 10.1002/cbm.2324	2024	academic	UK	patient and public involvement (PPI)	n/a	n/a	n/a	n/a	n/a	n/a	Points to under‑representation of women and people from Black and minority ethnic groups	Maps involvement from consultation to collaboration to user control across included studies	n/a	n/a	n/a	Medium-secure	Qualitative	n/a	Research activity may also be limited by stigma or assumptions around people's ability to be involved in research. Co-production may be seen as â€˜too difficultâ€™ with academic researchers daunted by the prospect of supporting lived-experience researchers who might be unwell or dependent on medication (Faulkner, 2007; McKeown et al., 2016). Conversely users of forensic mental health services may…
BC Mental Health and Substance Use Services. (2024). Paying patient and family partners at BC Mental Health and Substance Use Services: A playbook on compensation. https://www.bcmhsus.ca/sites/g/files/qpdaav151/files/2024-06/Paying-Patient-Family-Partners-BCMHSUS.pdf	2024	grey lit	Canada	Patient and family engagement	n/a	n/a	For meetings, workshops, and events, payment includes the hours spent on preparation between sessions. We recommend to establish an agreement with Patient and Family Partners before starting work on the minimum and maximum number of hours required for preparation. To determine the rate recommendations below, BCMHSUS took into consideration provincial and national standards, as well as the: -Type …	n/a	n/a	n/a	n/a	IAP2 Spectrum of Public Participation	n/a	n/a	n/a	Unspecified	Does not apply	n/a	n/a
BC Mental Health and Service Use Services. (2024). BCMHSUS Patient and Family Experience Council Terms of Reference. https://www.bcmhsus.ca/sites/g/files/qpdaav151/files/2024-07/PFEC%20Terms%20of%20Reference.pdf	2024	grey lit	Canada	Patient and family engagement	n/a	n/a	Individuals identifying as a patient or family partner will be compensated at a rate of $25.00/hour, in alignment with BC Centre for Disease Controlâ€™s Peer Payment Guidelines. This will include meeting time and work outside of meetings as determined by the PFEC co-chairs. It will not include preparation and follow-up time from meetings, unless specified.	n/a	n/a	n/a	The composition of the PFEC is guided by the desire to learn and share perspectives from a diverse population and broad cross-section of identities served by BCMHSUS, recognizing the intersectional nature of identities (including but not limited to: culture, gender, health condition, sexual orientation, age, geography).	LEVEL OF ENGAGEMENT The BCMHSUS PFEC is a formal group of clients, families, and staff working together at the level of â€œcollaborateâ€ on the IAP2 Spectrum of Public Participation. The promise to patients and families is that BCMHSUS will look to you for advice and innovation in formulating solutions and incorporate your recommendations into the decisions to the maximum extent possible. COUNCI…	n/a	n/a	n/a	Unspecified	Does not apply	n/a	n/a
BC Mental Health and Service Use Services. (2020). Patient and Family Engagement Framework. https://patientvoicesbc.ca/wp-content/uploads/2020/08/BCMHSUS-Patient-Family-Engagement-Framework-WEB.pdf	2020	grey lit	Canada	Patient and Family Engagement	n/a	n/a	n/a	n/a	n/a	n/a	n/a	Spectrum of Engagement with Patients and Families: Domain of engagement: research (knowledge generation and translation - inform: Provided with evidence-based information to understand the broader research goal - consult: Provides feedback on the research - involve: Shares information with the researcher to help inform the research question and/or results - collaborate: Partners with researchers …	real-time evaluation (ex: âˆ†/+ technique)	n/a	n/a	Unspecified	Does not apply	n/a	n/a
BC Mental Health and Service Use Services. (2024). Patient and Family Partner Handbook. https://www.bcmhsus.ca/sites/g/files/qpdaav151/files/2024-06/Patient-Family-Partner-Handbook.pdf	2024	grey lit	Canada	Patient and family engagement	Partner with researchers to design, conduct, and/or inform research goals. The roles and tasks differ based on the engagement opportunity but generally, the Patient and Family Partner role includes: Bringing the patient and family perspective to BCMHSUS staff, clinicians, and researchers. Helping health care staff consider patient and family needs in planning and decision-making. Sharing your kno…	We have an ongoing commitment to providing opportunities to support your development e.g. trauma-informed practice, peer support training, conferences, health literacy tools and resources, and more. These are circulated through our bi-monthly email communications with the network. Develop skills in presenting or telling your [patient] story [training patient partners on how toâ€¦] Preparing for o…	We offer compensation starting at $25/hr as per best practice standards developed by health care organizations that work with patients and families across Canada including the BC Centre for Disease Control and the BC SUPPORT Unit. These hours will be predetermined and approved alongside the Healthcare Partner. We also provide reimbursement for expenses such as mileage and parking. All partners ar…		Appendix A: Patient and Family Agreement Form	We have created a glossary of common terms and acronyms used at BCMHSUS (thereâ€™s your first one!).		Table: inform, consult, involve, collaborate, empower	During your [patient partner] orientation, you will also come up with a â€œcheck-in planâ€ with the committee leads. These may occur every 3-months, 6-months, or annually depending on the committee duration and preference! Check-ins are an opportunity for both you [patient] and the Healthcare Partner to touch base, discuss what is going well, if/where you need more support, and any other matters…		Incentives for patient partners: Patient and Family Partners that have participated in BCHMSUS engagement opportunities can ask for a letter of reference from the Patient Experience and Community Engagement Department. The Director of Patient Experience and Community Engagement will write the letter of reference. Orienting patient partners to the research committee: Once youâ€™ve [patient] joined…	Other:	Other:
Faulkner & Morris (2003) Expert paper: User involvement in forensic mental health research and development. Liverpool, UK: NHS National Programme on Forensic Mental Health Research and Development.	2003	grey lit	UK	User involvement in forensic mental health research	n/a	n/a	n/a	n/a	n/a	n/a	6. Involving People with Learning Difficulties 6.2 Involvement in forensic mental health research Again, we did not hear of any examples of people with learning difficulties being involved in research into forensic learning disability services. However, we did learn of a consultation carried out within a secure setting that involved a person with learning difficulties as part of the review team. …	2.2 Definition of user involvement In this report, we define user involvement as the active participation of forensic mental health service users in any or all of the stages of research, from defining priorities for research, through commissioning, designing and carrying out research, to the dissemination of results. 5. User Involvement in Mental Health Research: Analysis and Examples A number of…	2.4 Questions We used a set of broad â€˜question areasâ€™ designed to stimulate discussion, rather than limiting responses to a formal questionnaire. Diagram 1: An overview of our approach to the consultation exercise	n/a	n/a	Unspecified	Does not apply	7.3 Underlying principles -Transparency: be clear and honest about why you wish to involve service users in your research. -Build up relationships of trust and respect over time between researchers and local service users. -Payments and incentives: offer real payment to people for real work, and consider the benefit of other relevant incentives, such as training and skills. -Ensure that the budge…	4.4 Barriers and challenges -Gaining access to service users who might wish to be involved in research is a problem raised regularly by researchers, both within and outside of forensic settings. -Researchers may encounter difficulties in gaining the necessary co-operation from staff and management. In the words of one interviewee, 'Researchers also need to be sensitive to the disempowerment of st…
Faulkner, A. (2004). The ethics of survivor research: Guidelines for the ethical conduct of research carried out by mental health service users and survivors. The Policy Press.	2004	grey lit	UK	survivor research, user-controlled research, user-led research; user involvement in research	n/a	Training: One group felt quite strongly that training should precede the research for it to be useful, and others felt that it was good practice for training to follow the research process in a step-by-step manner. Training needs to cover some of the key elements of ethical practice: -aims and purpose of the research/evaluation -confidentiality -informed consent -support to interviewees -peer and…	n/a	Confidentiality: Confidentiality in relation to data collection and retention can usefully be broken down into the following: -confidentiality and anonymity; -who will have access to data? -how will the data be kept? (see the note on the Data Protection Act at the end of this chapter); -ensuring privacy during research gathering; -maintaining anonymity: for example, quotations used in the report;…	Informed consent: There are two aspects to a basic understanding of informed consent: information and consent. The information about the project needs to be comprehensive and yet accessible in its form and format. Consent can then be freely given or withheld with some confidence. Ideally, information should be given both verbally and in written form, and time should be allowed for people to take …	n/a	Equal opportunities: Several people referred to respect within the context of principles of equal opportunities and diversity: that we all need to be aware of the potential for oppressive language or behaviour. Within the forensic services, it was emphasised that all views need to be represented, because: â€œOften the quiet people donâ€™t get heard.â€	n/a	n/a	n/a	n/a	Unspecified	Does not apply	The guidelines follow the progress of a research project: 1. Underlying principles -Clarity and transparency; empowerment; identity; commitment to change; respect; equal opportunities; theoretical approach; accountability. 2. Planning and design -Being involved from the start; adequate funding; negotiating access; flexibility; Ethics Committees; dissemination and feedback. 3. Recruitment and invo…	Suggestions for underlying principles -Talk about the principles with which you are approaching your research at the start. Consider such issues as: —— empowerment —— identity —— commitment to change —— respect —— equal opportunities. -Be as clear and transparent as you can be about the research and everyone's role within it, about the incentives and risks for both participants and co-researchers…
Faulkner, A. (2006). Beyond Our Expectations: A report of the experiences of involving service users in forensic mental health research.	2006	grey lit	UK	Service user involvement in forensic mental health research; User led research; Participatory action research	Project One: Three service users were involved as part of the project team throughout the project, from inception to dissemination. Service users participated in developing the research protocol, agreeing the study design, in identifying and inviting participants to take part in the project, in the data collection, in the data analysis, and in writing up and disseminating results. Project Two: Th…	Learning skills, developing knowledge: Service users had received some basic grounding in research skills and some had also received knowledge-based training (in Project Four service users had attended University research seminars). In Project Three, the sessions had all focused on explaining research terminology. Four were working on achieving credits for Accredited Work-based Learning; the CPD …	n/a	n/a	Project Three: The team found different ways of presenting and understanding research terms together. The box below gives an example from one of the meetings. Consent: 1. consent is a difficult word, it might be better to say agree or disagree. 2. it is about choosing whether or not to take part in research, 3. and choosing what information is shared with others. 4. The information we need to mak…	Project Three: The researchers met with the men on a number of occasions to discuss and find ways of understanding some of the key terms used in research. In order to demonstrate aspects of research to the men, they invited a local service user group to make a short DVD about research. Together they found different ways of explaining and understanding research terms, both visual and verbal, and k…		n/a	n/a	n/a	n/a	Unspecified	Does not apply	1. The Benefits of Service User Involvement: Benefits for the research: -Data collection: Two of the projects (One and Two) involved service users in collecting data from their peers, whether through interviews, focus groups and/or questionnaires. Researchers in both of these projects gave the view that involvement resulted in better quality data and/or the opportunity to engage more or different…	2. Challenges to Involvement: -Time: Time was unquestionably the biggest challenge for all four projects. All could have done with more time to complete, primarily due to the early stages of engaging people, getting to know people and building a sense of trust and understanding. -Project funding (i): A shortage of funding was an issue for three of the four projects. -Project funding (ii): There i…
Banongo, E., Davies, J & Godin, P. (2006). Engaging service users in the evaluation and development of forensic mental health care services: a peer reviewed report to the funders. City University London. https://openaccess.city.ac.uk/id/eprint/3612/	2006	grey lit	UK	participatory research	service user researchers (SURs) were maximally involved in all stages of the project, acting as both researchers and subjects in producing and analysing their own data. SURs led the project (setting the research questions, gathering and analysing data, and disseminating findings) To different degrees they undertook reflexive writing about their experiences, took part in focus groups and their ana…	a capacity building period of learning about research SURs engaged in the open seminars, asking thoughtful questions in a large lecture theatre. Over the first four months, members of the RPAG gave overviews of research, examples of their own research activity and drew attention to the work of others. The early meetings were largely spent building the research capacity of the SURs, such that they…	Service User Researchers (SURs) were employed as casual employees of City University to direct and undertake the project. Though regulations about permitted earnings for people on state benefits are complex, as a general rule, they may earn up to 20 per week without having their benefits affected. Therefore, we set this as our basis for payment to SURs, assuming that they would undertake, on aver…	All SURs were given the opportunity to use a pseudonym of their choice for the project report. However, even without identification by name, much of the data, particularly the SUR's written pieces, rendered them identifiable. Thus, after the report had been reviewed, we again alerted SURs to this point to ensure that they were happy with the level of anonymity that the report afforded them.	It was agreed in the protocol, ethics application and at recruitment that any concerns that might arise about the health and behaviour with SURs would be discussed with them and then with their key workers who had provided a reference. If SURs missed several meetings (or dropped out), the lead researchers, and other team members, contacted them to check they were OK. At no time were professionals…	n/a	n/a	-> [priority setting:] When in February 2005, about half way through the programme of meetings [capacity building phase], it was agreed to undertake focus groups, the lead researchers presented an outline of the methodology, based on recommendations of Kr	n/a	n/a	The lead researchers were keen to avoid clinicians choosing who should be included (as this would infer that the project was being clinically led and controlled), but equally wanted advice from a key worker whether it would be safe for individual service users to participate in the project. A normal process of job references, in this case from a key worker, was agreed.	Medium-secure	Qualitative	n/a	The limited involvement of some service users in the project, either declining to participate or withdrawing, was often couched in terms of wanting to move on from their careers as forensic mental health service users. Others saw participation as useful to them in moving on from where they were currently, and hoped that by showing that they could undertake a study they would help reduce the stigm…
Cook & Inglis, (2012). Participatory research with men with learning disability: informed consent. Practice, Management, Research and Innovation, 17(2):92 - 101. 10.1108/13595471211218875	2012	academic	UK	Facilitated action research (FCAR)	A participatory/collaborative approach, designed to engage participants in both developing processes for data generation and participating in the analysis of that data, was employed.	n/a	n/a	n/a	Our dilemma was that fully educating them about research would compromise the study. We were careful, therefore, to follow current guidelines about informed consent but did not go beyond the basic requirements. All participants received information and consent forms in written and verbal form and could ask questions about the implications of participation until they were satisfied they could make…	In recent times suggestions for improving the understanding of information about participation in research have included simplifying language; using multiple modalities; repeating information; using concrete visual aids; role play scenarios and case vignettes. This study highlighted that whilst such processes are important they are not sufficient. More complex approaches to supporting understandi…	n/a	Informed decision making; co-labouring	n/a	n/a	n/a	Unspecified	Qualitative	Table 1: Principles for informed participation in research 1. One type of information event is unlikely to be enough 2. Information needs to be presented in a number of different ways 3. Do not forget, or under-estimate, the value of peer co-labouring 4. Pay attention to people's prior understandings of the notion of research 5. Engage significant others in understanding the research process and …	n/a
Cook, T. (2012). Where Participatory Approaches Meet Pragmatism in Funded (Health) Research: The Challenge of Finding Meaningful Spaces, Forum Qualitative Sozialforschung Forum. Qualitative Social Research, 13(1). https://doi.org/10.17169/fqs-13.1.1783	2012	academic	UK	participatory research	the aim of the "Understanding Research" study was to work with people with learning disability to identify effective ways of making it possible for them to participate in an informed and meaningful way.	n/a	n/a	n/a	n/a	n/a	n/a	The UK National Institute of Health Research (NIHR) defines three categories of user involvement with consultation1 at one end of the continuum, user led2 at the other and collaboration wedged in the middle3 (seehttp://www.nihr.ac.uk/research/Pages/default.aspx). It is left to each researcher to categorise their own research according to these labels.	n/a	n/a	The need for a considerable allocation of time before research is funded has implications, however, for the viability of participatory research if it has to depend on so much on goodwill. INVOLVE (2008, p15) highlights the importance of funding "for a range of activities from building relationships between patients and the public and research organisations, to facilitating patient involvement in …	Medium-secure	Qualitative	To make an impact on practice research findings need to be disseminated in a range of ways, using a range of methods, and to meet a range of audiences. This includes "Easy read" versions, theatre presentations, papers in professional practice (rather than research) journals and articles written for journals and magazines that reach service users. This is absolutely key to making sure participator…	"Talking" is often considered the poor relation to action. To be seen to be "doing" is important; "talking" is seen as vacillation. Seeking funding for talking can be difficult as it is hard to articulate the necessity for such activity given that it rarely provides outputs measurable against pre-determined standards. [34] support services in the NHS and University, such as IT and finance, were d…
Jones, J. (2017). How distress is understood and communicated by women patients detained in high secure forensic healthcare, and how nurses interpret that distress: An exploration using a multi-perspective interpretative phenomenological analysis [Doctoral thesis, University of Derby]. https://doi.org/10.48773/93vw5	2017	grey lit	UK	co-production	A working party including the researcher and voluntary women patients was established to facilitate the research process [developed research question, answered questions, will disseminate findings]	n/a	n/a	n/a	Recording the content of the focus groups needed agreement. Not all participants were comfortable with audio tape. Hand written notes were the agreed means of recording information; this was done on flip chart paper visible to everyone. This could have been problematic for those with poor literacy skills (Robson, 2011). To overcome this potential problem information was read back at the end of ea…	n/a	Some patients have communication difficulties so prompts to aid understanding and communication were developed. Recognising the complexity and the varied needs the women patients had related to communication the questions and associated prompts were also taken for consultation with speech and language specialists.	The degree of user involvement can include: consultation, collaboration and control as well as planning, undertaking the research and dissemination and implementation	n/a	n/a	The consultation process - focus groups: it was agreed that discussions to scope any research would take place in the form of focus groups to promote a sense of working together. The recruitment of skilled facilitators helped to manage dominant individuals, who can introduce bias to a group, and respect those individuals who wished to observe the process, contributing as much or as little as they…	High-secure	Qualitative	n/a	The women patients are limited in how they can be involved in the dissemination of results. The women patients cannot leave the NHSHSW for anything other than medical, legal or compassionate reasons for the period of their detention; however, this does not exclude them from the dissemination process. Women patients can present at forums within the secure environment. [presenting at any event outs…
Lewis Morton, R., Harding, S., Lloyd, A., Macleod, A., Burton, S., James, L. (2017). Co-producing formulation within a secure setting: a co-authorship with a service user and the clinical team. Mental Health and Social Inclusion, 21(4):230-239, DOI:10.1108/MHSI-03-2017-0013	2017	academic	UK	co-production	The service user central to this process has played a collaborative role in the design, participation and co-authorship of this case study.	n/a	n/a	n/a	Given the value and importance of co-producing research, this paper has been co-produced and co-authored by the service user and her team. In line with the Committee on Publication Ethics (COPE), the service user has provided her written consent to be fully involved in the process and a two-step capacity check has been completed in line with the Department of Health (2005) as one of the requireme…	n/a	n/a	n/a	n/a	n/a	Prior to interpreting the data, the analysts had reflected together upon their personal attitudes and opinions and how this is likely to influence the identification of themes. Although a formal bracketing interview was not completed, an exploration of each analystâ€™s personal perspective helped to support with the interpretation stage.	Unspecified	Qualitative	This approach to developing a co-produced findings section and disseminating this through a co-authored paper is highly recommended. It allows for open expression and exploration of a range of different ways of interpreting the data and it eliminates a more â€œexpertâ€ stance whereby research teams may hold onto the belief that they are better informed to interpret and understand peopleâ€™s pers…	n/a
Dell, A. C., Williamson, L. McKenzie, H., Mela, M., Akca, D., Cruz, M., Ramsum, T., Sultana, S., Soto, C.N & Kamal, M.H.A. (2023). Conducting Patient Oriented Research (POR) in a Forensic Psychiatric Facility: A Case Study of Patient Involvement. International Journal of Forensic Mental Health, 22(2):159-173. DOI:10.1080/14999013.2022.2080305	2023	academic	Canada	Patient Oriented Research (POR)	Two additional patient advisors were then recruited from within the Regional Psychiatric Center and were interviewed to provide their insight on the 6 questions asked of the original patient advisors. They were also interviewed at a separate time to review the 12 themes from the research question.		n/a	n/a	n/a	n/a	n/a	The POR Level of Engagement Tool was developed by the Saskatchewan Center for Patient Oriented Research. This tool helps to determine the degree to which a project is patient-oriented. The POR Level of Engagement Tool is scored from 1 (low engagement) to 5 (high engagement), based on five criteria: (1) patients are partners; (2) patient identified priorities; (3) outcomes important to patients; (…	n/a	To avoid tokenism, our project dedicated time to build trust and respect between the patient advisors and other team members (e.g., every team meeting began with a check in); A key benefit to our project was that we were fortunate to have preexisting and trusting relationships with all four of our patient advisors through the therapy dog programs.	n/a	Unspecified	Qualitative	(1) Patients are Partners: Level 5, but with institution related restrictions To ensure meaningful engagement of patient advisors, our project engaged a total of four patients (two currently and two formerly incarcerated); â€¢ Two patient advisors participated in monthly team meetings (one attended online meetings, one via text), and meetings were facilitated to prioritize patient advisorsâ€™ inv…	Suggestions for other POR researchers (1) Engaging forensic patients as partners involves meeting individuals where they are at in terms of context, ability, language, and can also involve removing relationship barriers such as titles (e.g., PhD, psychiatrist, expert). Leading with integrity (i.e., being consistent, follow through with plans) as well as staying engaged, and including everyone in …
Inglis & Swain (2012). Men with learning difficulties doing research: challenging views of learning difficulties. Disabilities & Society, 27 (3), 339-352. https://doi.org/10.1080/09687599.2012.654986	2012	academic	UK	Participatory approach; facilitated collaborative action research	This study adopted a participatory approach that involved all participants becoming researchers in their own right: developing the project, managing the project, collecting data, analysing data and evaluating the project	n/a	n/a	All of the names of participants have been changed to ensure confidentiality.	All of the participants gave full written consent. The participants were given accessible information and consent forms in written and verbal forms and were given several opportunities to discuss the implications.	n/a	The study set out to discover how men with a learning difficulty understand research, consent and ethics and what enables them to learn about such concepts. Within this context there was considerable discussion by the participants about the meaning of learning difficulties, and it is the analysis of these discussions that is the focus for this paper.	Data collected from interviews, focus groups and research diaries kept by participants have been analysed to extract the discourses and elicit beliefs about learning difficulties and identities. The approach involved enabling collaborative discussions and using multiple ways of engaging with, presenting and collecting information. The key themes were returned to during the workshop sessions as th…	n/a	n/a	n/a	Medium-secure	Qualitative	Such repertoires illustrate that it is not impairment, or supposed impairment, but the lack of opportunity that disables people; hence their disablement limits their ability to contribute. Repertoires of equality, therefore, include beliefs by the men that they are the same as everyone else in terms of the need for opportunities, and serve to minimise any learning difficulty.	n/a
Livingston, J. D., Nijdam-Jones, A., & Team P.E.E.R. (2013). Perceptions of treatment planning in a forensic mental health hospital: A qualitative, participatory action research study. International Journal of Forensic Mental Health, 12(1), 42–52. https://doi.org/10.1080/14999013.2013.763390	2013	academic	Canada	Participatory Action Research (PAR)	The peer researchers (self-named Team P.E.E.R.: Patients Empowered and Engaged as Researchers) were diverse in their sociodemographic, professional and educational backgrounds, index offenses, and experiences in the forensic hospital. Together with academic researchers, the peer researchers spent almost two years planning, designing, and carrying out this study on treatment planningâ€”a topic the…	The research team met two to four times per month in order to support one another, discuss the research process, and reflect on the emerging findings. The peer researchers received training through didactic lectures, role playing, and group discussions on topics such as research fundamentals, research ethics, participant recruitment, qualitative interviewing and analysis, and the specific protoco…	n/a	n/a	n/a	n/a	n/a	n/a	n/a	n/a	n/a	Unspecified	Qualitative	The academic and peer researchers worked together to create interview guides. The interviews were administered in private by a peer researcher who had received training and ongoing mentoring in interview methods and research ethics. During the interviews, the peer researchers were encouraged to share their own personal experiences regarding treatment planning with the participants, which became a…	The major strengths include our use of a participatory action research approach and qualitative techniques (e.g., reflexive journaling, prolonged engagement, member checking, triangulation) to ensure methodological quality. Additionally, the peer researchers were able to break down the power differentials with the patient participants, which may have promoted dialogue and facilitated the disclosu…
Vollm, B., Foster, S., Bates, P. & Huband, N. (2017). How Best to Engage Users of Forensic Services in Research: Literature Review and Recommendations. International Journal of Forensic Mental Health, 16 (2): 1-13. DOI:10.1080/14999013.2016.1255282	2017	academic	UK (FMH, Prison), USA (Prison), Canada (FMH, Prison)	Service user involvement in research	Not specified	In forensic settings, dealing with risk, security issues, boundary setting, the particular nature of the environment, and exposure to the range of offences that might have been committed were seen as particularly important topics for a training agenda (e.g., Faulkner, 2004; Shaw, 2014). In so-called "high risk projects", it has been suggested that providing de-escalation training to interviewers…	n/a	n/a	Faulkner (2007) reported on a project exploring how research terminology could be explained to service users with learning disabilities in a medium secure unit in such a way that they could provide fully informed consent; one finding was that simply substituting "agree" or "disagree" for the word "consent" could have considerable impact on how a message is actually perceived. Davidson et al. (…	Many of the included documents drew attention to the importance of using plain language and replacing jargon with easily comprehensible terms.	n/a	n/a	n/a	n/a	n/a	Unspecified	Does not apply	Extra effort may be needed to establish clear, informed consent if the participant resides in a highly controlled environment. Researchers will also need to remain aware of power dynamics when working with people who experience difficulties in social interaction and address safeguarding issues in any group-based research activity. The importance of providing adequate support to forensic service u…	Methods suggested for providing support included setting up mentoring schemes (CLINKS, 2013), researchers working in pairs for mutual support when carrying out interviews (Faulkner & Morris, 2003), holding regular individual and group meetings between service-user researchers and the principal investigator (MacInnes et al., 2011), and having service users accompanied and supported by individual m…
McKeown, M., Byrne, C., Cade, H., Harris, J., & Wright, K. M. (2022). The Secure Quality Involvement (SeQuIn) tool: Benchmarking co-production in secure services. Journal of Forensic Practice, 25(2): 98-113. https://doi.org/10.1108/JFP-01-2022-0001	2022 - Not about co-producing research but rather co-producing a tool. Then used a participatory approach to evaluate the tool but doesn't give practical guidance about the process of evaluation.	academic	UK	co-production, service user involvement	evaluate the SeQuIn benchmarking toolâ€™s development and implementation from the perspective of network participants who had been involved in both	n/a	n/a	n/a	n/a	An accessible, easy read version was also produced using widgits software; hovering over a word brings up a picture on the screen.	n/a	n/a	n/a	n/a	Commissioners attend these central meetings, easing communication about commissioning priorities and how these can be influenced by the group. Such interaction strengthens legitimacy of the proceedings.	Medium-secure	Qualitative	involvement practices appear to thrive in spaces that have a distinct relational character. The use of creative, dynamic and visual approaches enables inclusive involvement, personal value and understanding.	n/a
MacInnes, D., Beer, D., Keeble, P., Rees, D & Reid, L. (2011). Service-user involvement in forensic mental health care research: Areas to consider when developing a collaborative study. J Ment Health, 20(5):464-72. DOI: 10.3109/09638231003728109	2011	academic	UK	Collaborative research	The second stated aim was to have service-user involvement at all stages of the research process. This was able to be achieved. A service-user suggested the initial question to examine how services gauged service-user satisfaction. The original outline proposal was developed in conjunction with two service-users while three service-users from two separate forensic mental health units were part of…	Training - In this project, training sessions were developed in research methodology to increase the confidence and skills of service-user members of the team. These sessions focused solely on research activities related to the project with training sessions timed to occur when knowledge/skills would be required in the study. Therefore, the session examining the role and conduct of focus groups t…	Payment - The costs were included in the research proposal. They were determined following discussions with Trust finance departments and service-users to ensure a valid payment was made that did not affect benefit payments.	Confidentiality - At the start of the project, the team discussed the importance of not disclosing sensitive information. In addition, all the study participants were informed that any information presented would remain confidential. It appears service-user involvement did not compromise the confidentiality of the information provided or the quality of the data. However, it is acknowledged this c…	n/a	Clarity of involvement - However, a broad role description was agreed at the start and detailed in the research protocol. This resulted in any clinical or research jargon being identified and replaced by everyday terms comprehensible to all team members.	n/a	n/a	n/a	The team met on average once a fortnight which helped to develop a rapport between team members. The regular meetings ensured the professional researchers were fully aware of the needs and expectations of the service-users and vice versa. It also allowed ongoing informal discussions to take place between professionals and service-users.	n/a	Unspecified	Qualitative	Administration: Access - Initial meetings helped advance the initial project outline, discuss the project with service-users and user councils, and work with service-users to develop a protocol. Informal discussions also allowed the majority of service-users to be informed of the project and discuss potential involvement. One area of frustration for service-user members was the problem of arrangi…	Time scale - Within this project, the proposal did not take account of the additional time needed. The team estimated the original time scale should have been extended by at least 50% to facilitate full service-user participation. Specific events also delayed a number of research activities. This included meetings clashing with other service-user activities, serious incidents on wards, and diffic…
Livingston, J. D., Nijdam-Jones, A., Lapsley, S., Calderwood, C., & Brink, J. (2013). Supporting recovery by improving patient engagement in a forensic mental health hospital: Results from a demonstration project. Journal of the American Psychiatric Nurses Association, 19(3), 132–145. https://doi.org/10.1177/1078390313489730	2013	academic	Canada	Participatory Action Research (PAR)	Peer research team (Team PEER). Using a Participatory Action Research approach, a patient-led research team was created. Together with academic researchers, the peer researchers (self-named Team PEER: Patients Empowered and Engaged as Researchers) planned, designed, and carried out a study on treatment planningâ€”a topic they deemed to be critical to their experiences of care at the forensic hosp…	n/a	Patients were paid $10 for participating in each interview.	n/a	Patients were eligible to participate in the evaluation study if they were...(d) deemed by their psychiatrist as capable for study participation (i.e., had sufficient cognitive capacity to provide informed research consent, not a current risk to staff).	n/a	n/a	n/a	n/a	n/a	n/a	Unspecified	Mixed methods		Each of these patient engagement strategies required significant staff time and resources to ensure that patients received adequate support, monitoring, and mentoring in order for them to take on peer support, peer research, or patient advisory roles. The need to allocate sufficient resources for staff to lead and support the different components of the intervention was one of the lessons that we…
Kip, H., Kelders, M. S., Bouman, H. A. Y., Van Gemert-Pijnen, J E W C, L. (2019). The Importance of Systematically Reporting and Reflecting on eHealth Development: Participatory Development Process of a Virtual Reality Application for Forensic Mental Health Care. J Med Internet Res, 21 (8). DOI: 10.2196/12972	2019	academic	Netherlands	n/a	The project team with 2 patients, 3 therapists, 2 researchers, and 1 policy advisory (n=8) was responsible for content-related and practical activities, such as structuring the development process, setting up studies, and accompanying research goals, interpreting results, decision making, and planning.	n/a	n/a	n/a	n/a	n/a	n/a	n/a	n/a	n/a	Much attention was paid to the functioning of the team. Among other things, roles and tasks of all team members were made clear; regular, bimonthly meetings were held and there was ample communication in between meetings; individual members got the opportunity to be involved in activities of their own choice; there was a mix of skills and interests of members; there was a positive climate of trus…	Unspecified	Qualitative	Patients indicated that participating in the project team gave them a sense of purpose and helped them with their treatment.	Practical issues can influence the project team composition, for example, sometimes therapists or patients did not have enough time. It was important to make agreements on what to do when this occurred.
Aboaja, A., Forsyth, B., Bates, H., & Wood, R. (2021). Involving service users to identify research priorities in a UK forensic mental health service. BJPsych Bulletin, 45(6), 321–326. https://doi.org/10.1192/bjb.2020.131	2021	academic	UK	Patient and public involvement (PPI)	identifying research priorities	n/a	n/a	n/a	n/a	n/a	n/a	n/a	n/a	n/a	Adapted Delphi methodology can be applied in a forensic service, to identify service user priorities for research. Delphi process: phase 1 â€“ obtaining the initial views of service users A consultation form was developed for use in community meetings. The form comprised three sections. In the first section, a succinct definition of research and examples of health research questions unrelated to …	Medium-secure	Qualitative	n/a	The modest response during both phases of the study is a significant limitation, and may reveal lack of interest in or apathy toward research among the service user group. Itis possible that such explanations may relate to psychopathology experienced by potential participants; for example, anhedonia in a depressive episode, or apathy as a negative symptom of schizophrenia. Alternatively, some ser…
Aboaja, A., Atewogboye, O., Arslan, M., Newton-Parry, L., & Wilson, L. (2021). A feasibility evaluation of Discovery Group: Determining the acceptability and potential outcomes of a patient-led research group in a secure mental health inpatient setting. Research Involvement and Engagement, 7, 67. https://doi.org/10.1186/s40900-021-00310-0	2021	academic	UK	Patient and public involvement and engagement (PPIE)	Patients invited to voluntarily attend a new [Discovery] group in which they would learn about research and have the opportunity to carry out their own research. Three patients attended the first session in which the overall research topic was chosen. Research findings were prepared for public dissemination.	Using a diagram, research was explained to patients as a structured approach to discovery which involved a cycle beginning with deciding what to discover, progressing to deciding how to make the discovery, and ending with sharing the discovery with others (Table 1). Patients were guided through the research cycle by the facilitators. To help patients develop research skills, facilitators employed…	n/a	n/a	n/a	n/a	n/a	n/a	The following instruments were used to obtain information from participants during the [evaluation] workshop: 1) Acceptability Questionnaire (to determine the acceptability of Discovery Group to patients). The principles of the Theoretical Framework (TFA) guided the development of a question to determine the acceptability of Discovery Group to participants. The TFA is a construct of multiple doma…	n/a	n/a	Unspecified	Mixed methods	Although Discovery Group did not attract the attendance of all patients on the ward who were aware of the programme, it was found to have a high level of acceptability overall to patients who participated, reflected by the finding that all participants stating they would recommend the group to other patients. Participants were mostly positive about programme, found it coherent and effective, and …	That the facilitators were members of the ward clinical team may have influenced the decision for patients to attend, especially if they were fearful of displeasing their treating team, thus introducing the potential risk of unintentional coercion. Based on participant responses, the group should be held in a quieter environment to avoid distractions. ... In response to patient feedback on the hi…
Cook & Inglis, (2008). Understanding research, consent and ethics: a participatory research methodology in a medium secure unit for men with a learning disability. Department of Health. https://researchportal.northumbria.ac.uk/en/publications/understanding-research-consent-and-ethics-a-participatory-research	2008	grey lit	UK	Facilitated Collaborative Action Research (FCAR) approach	developing the Understanding Research Pack	The men's learning was supported through eight workshops designed to promote discussion on topics related to research, consent and ethics. Working collaboratively in the workshops offered opportunities to hear multiple viewpoints, to engage in and use self-development, learning and knowledge building. The workshops acted as a set of focus groups using an adapted Delphi technique, whereby the info…	n/a	The names of the men were changed to protect their identity and to maintain confidentiality. Any particularly recognisable features of their behaviour, character or presentation have been removed. A brief profile has, however, been produced below to help readers of this report. These profiles have been checked with both men and staff who have approved their inclusion here.	Consent is a complex matter. The evidence gained through this research suggested the following principles for researchers working with people with learning disabilities. â€¢ There should be a presumption of capacity: a key principle of the Mental Capacity Act 2005. Do not underestimate the ability of people with learning disabilities to understand concepts. â€¢ The research has a key role to play…	In most cases simplification was rejected in favour of explanation. For instance, rather than use â€˜consentâ€™ it was decided that â€œagree to take partâ€ would be more appropriate. There was a general agreement and insistence on the importance of understanding words and not just making them simpler. It was also thought more appropriate to learn the meaning of the words, for instance â€˜collabo…	Drawing on the findings from this study, the following are offered as a set of suggested principles for researchers to use when working with people with learning disabilities. a. There should be a presumption of capacity. Every adult has the right to make his or her own decisions and must be assumed to have capacity to do so unless it is proved otherwise. This is a key principle of the Mental Cap…	The menâ€™s commitment to the project included: o Initial meeting with facilitators to discuss the possibility of participation. o Attendance at eight workshops with the staff. o Ongoing work between workshops. o One interview prior to involvement, one interview after the end of the workshops. o Keeping diaries about their participation. o Being researchers. All participants were given an A4 hard…	The final interviews had been designed to take a less structured approach. Participants were asked to tell the story of their involvement in the research from the beginning. This approach had the advantage that it allowed the participant to describe the project from their viewpoint and offered space for them to discuss issues that they thought important. However, some of the staff and the men had…	The relationships between the staff and the men were an essential part of the project. The staff knew the men well and acknowledged their relationship as important for the studyâ€™s success. They escorted the men effectively, security was maintained but the different types of support, such as enthusiasm, patience, encouragement and flexibility offered throughout the project helped build mutual re…	It became apparent that the men were working at a higher academic level than expected and were producing and engaging in more work than was initially anticipated. The local University have a 10 credit module at levels 3-7 which would enable the participants to use the work they had being doing during the project as the basis for gaining accreditation, if they wished. Four of the men and none of t…	Medium-secure	Qualitative	The key element of the project that enabled the participants to understand issues relating to research, ethics and consent was the collaborative and recursive nature of the approach. The workshops offered: -Collaborative engagement with multiple perspectives -Information presented in a variety of formats -Opportunities to repeatedly return to issues using differing perspectives -A longitudinal re…	n/a
Chatterjee, S., Simpson, I. F, A & Wilkie, T. (2023). A comprehensive framework to advance equity, diversity, and inclusion in a forensic service. J Am Acad Psychiatry Law, 8;51(4):486-493. https://pubmed.ncbi.nlm.nih.gov/37704258/	2023	academic	Canada	n/a	n/a	n/a	n/a	n/a	n/a	n/a	Draws directly on the Ontario SPOR SUPPORT Unit Equity Framework (“Fairness is Excellence”); Explicit focus on structural determinants (racism, colonialism, criminalization, disability, poverty, gender, 2SLGBTQ identities) in forensic settings	n/a	n/a	n/a	Provides a structured EDI framework for forensic services	n/a	n/a	n/a	Notes historical exclusion and harms experienced by forensic patients; Recommends ongoing equity assessments, regular “equity check‑ins,” and accountability for harms in forensic services
Deljavan, S., Zimmerman, K., Scott, A., Allen, K., Neil, R., Evans, C., Moghimi, E., Dell, C., Williamson, L & Canning, C. (2025). Building capacity in patient-oriented research: reflections on cultivating relationships within a high-secure forensic mental health hospital. Research Involvement and Engagement, 11(18). https://doi.org/10.1186/s40900-025-00691-6	2025	academic	Canada	POR	Forensic patient partners as co-researchers and advisors	Orientation and training on research cycle, methods, ethics, confidentiality, consent, equity; Trainers: researchers, forensic mental health staff, PCFC staff, patient partners; Learners: forensic patients, hospital staff, administrators, researchers	Recommends budgeting about 10% of project funds for patient engagement and compensation	n/a	Treats consent as an ongoing process with regular check-ins and the option to withdraw	Advocates plain language, glossaries, visual aids, videos, and multiple teaching formats	n/a	Patient as co-author	n/a	Foundational element; Emphasizes informal time on units, attendance at community events, active listening, shared interests	n/a	High-secure	Commentary	Describes a practical, relationship‑centred framework for building POR capacity in high‑secure settings	Recommends extra time for trust‑building and support, strong staff/researcher training, and institutional commitment to POR
Evans, C., Deljavan, S., Zimmerman, K., Allen, K., Moghimi, E & Canning, C. (2025). Determinants of readiness to implement forensic-patient oriented research: a study of barriers and facilitators in a high-secure hospital. Front. Psychiatry, 15. https://doi.org/10.3389/fpsyt.2024.1509946	2025	academic	Canada	POR	Forensic patients, staff, and administrators as stakeholders informing organizational readiness	focus on awareness and training needs for staff and researchers to implement POR (relational and trauma‑informed approaches)	n/a	n/a	n/a	n/a	n/a	Considers how different levels of engagement (from information‑sharing to partnership) affect readiness	n/a	Mistrust common	n/a	High-secure	Qualitative	Identifies determinants of readiness	Notes structural barriers, safety concerns, and stigma as key readiness challenges; Recommends organizational investment in training, equity‑focused structures, and clear POR policies
Moghimi E, Canning C, Evans C, Deljavan S, Allen K, Zimmermann K. (2025). A Focused Ethnography of Researchers Navigating Power Dynamics When Implementing Patient-Oriented Research Practices in a Forensic Mental Health Setting. International Journal of Forensic Mental Health. 25(1):28-39. doi:10.1177/14999013251382955	2025	academic	Canada	POR	n/a	Highlights need for researcher training in trauma‑informed care, epistemic injustice, relational security, and non‑stigmatizing language	n/a	n/a	n/a	n/a	Highlights need for researcher training in trauma‑informed care, epistemic injustice, relational security, and non‑stigmatizing language	Explores shifts from traditional subject roles to advisor, co‑researcher, and co‑author roles	n/a	n/a	n/a	High-secure	Qualitative	Offers practical strategies for addressing power: careful facilitator selection, co‑authorship, neutral role titles, democratic decision‑making	Recommends reflective practice, explicit discussion of power, and structural supports
Ontario SPOR Support Unit. Fairness is Excellence: The Ontario SPOR SUPPORT Unit’s Equity Framework. (2022). Available from: https://ossu.ca/wp-content/uploads/OSSU-Equity-Framework_English.pdf	2022	grey lit	Canada	n/a	n/a	Provides conceptual and practical guidance on embedding equity into research, training, capacity building, and knowledge translation	n/a	n/a	n/a	n/a	Central framework for fairness in outcomes and processes across health research	n/a	n/a	n/a	n/a	n/a	n/a	Serves as the foundational equity framework that can be used to guide the forensic POR handbook and related work	n/a
Shaw, C. (2023). Peer support in secure services: Final report. Together for Mental Well-being. https://www.together-uk.org/wp-content/uploads/2023/08/Peer-Support-in-Secure-Settings.pd	2023	grey lit	UK	Peer support	Peer supporters and service users in secure settings	Links peer support skills (communication, trust‑building, shared experience) to patient engagement	n/a	n/a	n/a	n/a	n/a	n/a	n/a	Emphasizes peer relationships as facilitators of trust, safety, and engagement in secure environments	n/a	High-secure	n/a	Shows how structured peer support can support POR-like engagement (e.g., trust, mutual support, shared understanding)	n/a
Waypoint Research Institute (2024). Mapping the way together: Co-creating a roadmap for forensic patient-oriented research. DOI:10.13140/RG.2.2.17180.50563	2024	grey lit	Canada	n/a	Forensic patients, researchers, clinical staff, administrators, security personnel collaborating in a high‑secure setting	ollaborative dialogue event used as a learning space about POR for multiple stakeholder groups	n/a	n/a	n/a	n/a	n/a	Positions patients as co‑designers of the roadmap and future POR agenda	n/a	Foundational to the event and supporting future fPOR	n/a	High-secure	n/a	Generates a practical roadmap for forensic POR that later underpins the Guidelines and the Practical Handbook	Identifies system complexity, security, and limited prior guidance as key barriers; Recommends multi‑stakeholder collaborative dialogues and ongoing equity‑focused planning to advance POR
